# Supplementary material for: A new synthetic lure for management of the invasive giant African snail, Lissachatina fulica
Source: PLoS One. 2019 Oct 29;14(10):e0224270. doi: 10.1371/journal.pone.0224270 (PMC6818802; doi:10.1371/journal.pone.0224270)
Supplement: S1 File — (XLSX) [file pone.0224270.s001.xlsx]

## Sheet: Lab Choice Tests
Laboratory Choice Tests - Papaya
1. Papaya flavored oil emulsion vs Untreated emulsion							4. Mineral oil + water emulsion v Canola oil + water emulsion (Adults)
Replicate	Papaya	Untreated	No choice				Replicate	Mineral	Canola	No choice
1	X						1	X
2	X						2	X
3	X						3	X
4		X					4		X
5	X						5	X
6			X				6		X
7	X						7		X
8			X				8		X
9	X						9	X
10	X						10	X
11	X						11		X
12	X						12		X
TOTAL	9	1	2				13		X
							14		X
2. Synthetic lure emulsion vs Untreated emulsion							15		X
							16	X
Replicate	Synthetic	Untreated	No choice				17	X
1	X						18		X
2	X						19	X
3		X					20	X
4			X				21		X
5	X						22	X
6	X						23	X
7	X						24	X
8			X				TOTAL	13	11	0
9	X
10	X						5. Mineral oil + water emulsion v Canola oil + water emulsion (Immatures)
11	X
12	X						Replicate	Mineral	Canola	No choice
13	X						1		X
14	X						2		X
15	X						3	X
16		X					4		X
17	X						5	X
18	X						6	X
19			X				7	X
20	X						8	X
21	X						9	X
22	X						10	X
23	X						11		X
24		X					12		X
TOTAL	18	3	3				13	X
							14	X
3. Synthetic lure emulsion vs Papaya flavored oil emulsion							15	X
							16		X
Replicate	Synthetic	Papaya	No choice				17		X
1		X					18	X
2		X					19		X
3	X						20	X
4			X				21	X
5	X						22		X
6	X						23		X
7	X						24		X
8			X				TOTAL	13	11	0
9			X
10			X
11			X
12		X
13	X
14	X
15			X
16	X
17			X
18		X
19	X
20	X
21			X
22			X
23	X
24		X
TOTAL	10	5	9

## Sheet: Commercial vs Synthetic Lure
Plot	Dat Read	Treatment	# in Plot	Specie
1	1	Commerical Papaya Flavored Oil	3	Lissachatina fulica
2	1	Commerical Papaya Flavored Oil	0	Lissachatina fulica
3	1	Commerical Papaya Flavored Oil	0	Lissachatina fulica
4	1	Commerical Papaya Flavored Oil	1	Lissachatina fulica
5	1	Commerical Papaya Flavored Oil	1	Lissachatina fulica
6	1	Commerical Papaya Flavored Oil	1	Lissachatina fulica
7	1	Commerical Papaya Flavored Oil	0	Lissachatina fulica
8	1	Commerical Papaya Flavored Oil	0	Lissachatina fulica
9	1	Commerical Papaya Flavored Oil	2	Lissachatina fulica
10	1	Commerical Papaya Flavored Oil	0	Lissachatina fulica
1	2	Commerical Papaya Flavored Oil	2	Lissachatina fulica
2	2	Commerical Papaya Flavored Oil	4	Lissachatina fulica
3	2	Commerical Papaya Flavored Oil	3	Lissachatina fulica
4	2	Commerical Papaya Flavored Oil	2	Lissachatina fulica
5	2	Commerical Papaya Flavored Oil	1	Lissachatina fulica
6	2	Commerical Papaya Flavored Oil	0	Lissachatina fulica
7	2	Commerical Papaya Flavored Oil	4	Lissachatina fulica
8	2	Commerical Papaya Flavored Oil	0	Lissachatina fulica
9	2	Commerical Papaya Flavored Oil	5	Lissachatina fulica
10	2	Commerical Papaya Flavored Oil	9	Lissachatina fulica
1	3	Commerical Papaya Flavored Oil	1	Lissachatina fulica
2	3	Commerical Papaya Flavored Oil	0	Lissachatina fulica
3	3	Commerical Papaya Flavored Oil	0	Lissachatina fulica
4	3	Commerical Papaya Flavored Oil	0	Lissachatina fulica
5	3	Commerical Papaya Flavored Oil	1	Lissachatina fulica
6	3	Commerical Papaya Flavored Oil	0	Lissachatina fulica
7	3	Commerical Papaya Flavored Oil	2	Lissachatina fulica
8	3	Commerical Papaya Flavored Oil	7	Lissachatina fulica
9	3	Commerical Papaya Flavored Oil	0	Lissachatina fulica
10	3	Commerical Papaya Flavored Oil	0	Lissachatina fulica
1	4	Commerical Papaya Flavored Oil	0	Lissachatina fulica
2	4	Commerical Papaya Flavored Oil	0	Lissachatina fulica
3	4	Commerical Papaya Flavored Oil	0	Lissachatina fulica
4	4	Commerical Papaya Flavored Oil	1	Lissachatina fulica
5	4	Commerical Papaya Flavored Oil	0	Lissachatina fulica
6	4	Commerical Papaya Flavored Oil	2	Lissachatina fulica
7	4	Commerical Papaya Flavored Oil	1	Lissachatina fulica
8	4	Commerical Papaya Flavored Oil	1	Lissachatina fulica
9	4	Commerical Papaya Flavored Oil	1	Lissachatina fulica
10	4	Commerical Papaya Flavored Oil	1	Lissachatina fulica
1	1	Commerical Papaya Flavored Oil	2	Parmarion martensi
2	1	Commerical Papaya Flavored Oil	3	Parmarion martensi
3	1	Commerical Papaya Flavored Oil	0	Parmarion martensi
4	1	Commerical Papaya Flavored Oil	0	Parmarion martensi
5	1	Commerical Papaya Flavored Oil	1	Parmarion martensi
6	1	Commerical Papaya Flavored Oil	2	Parmarion martensi
7	1	Commerical Papaya Flavored Oil	2	Parmarion martensi
8	1	Commerical Papaya Flavored Oil	1	Parmarion martensi
9	1	Commerical Papaya Flavored Oil	2	Parmarion martensi
10	1	Commerical Papaya Flavored Oil	1	Parmarion martensi
1	2	Commerical Papaya Flavored Oil	0	Parmarion martensi
2	2	Commerical Papaya Flavored Oil	2	Parmarion martensi
3	2	Commerical Papaya Flavored Oil	0	Parmarion martensi
4	2	Commerical Papaya Flavored Oil	1	Parmarion martensi
5	2	Commerical Papaya Flavored Oil	1	Parmarion martensi
6	2	Commerical Papaya Flavored Oil	0	Parmarion martensi
7	2	Commerical Papaya Flavored Oil	1	Parmarion martensi
8	2	Commerical Papaya Flavored Oil	0	Parmarion martensi
9	2	Commerical Papaya Flavored Oil	5	Parmarion martensi
10	2	Commerical Papaya Flavored Oil	1	Parmarion martensi
1	3	Commerical Papaya Flavored Oil	0	Parmarion martensi
2	3	Commerical Papaya Flavored Oil	3	Parmarion martensi
3	3	Commerical Papaya Flavored Oil	1	Parmarion martensi
4	3	Commerical Papaya Flavored Oil	0	Parmarion martensi
5	3	Commerical Papaya Flavored Oil	0	Parmarion martensi
6	3	Commerical Papaya Flavored Oil	2	Parmarion martensi
7	3	Commerical Papaya Flavored Oil	1	Parmarion martensi
8	3	Commerical Papaya Flavored Oil	0	Parmarion martensi
9	3	Commerical Papaya Flavored Oil	4	Parmarion martensi
10	3	Commerical Papaya Flavored Oil	1	Parmarion martensi
1	4	Commerical Papaya Flavored Oil	0	Parmarion martensi
2	4	Commerical Papaya Flavored Oil	1	Parmarion martensi
3	4	Commerical Papaya Flavored Oil	0	Parmarion martensi
4	4	Commerical Papaya Flavored Oil	1	Parmarion martensi
5	4	Commerical Papaya Flavored Oil	3	Parmarion martensi
6	4	Commerical Papaya Flavored Oil	2	Parmarion martensi
7	4	Commerical Papaya Flavored Oil	0	Parmarion martensi
8	4	Commerical Papaya Flavored Oil	2	Parmarion martensi
9	4	Commerical Papaya Flavored Oil	0	Parmarion martensi
10	4	Commerical Papaya Flavored Oil	0	Parmarion martensi
1	1	Commerical Papaya Flavored Oil	0	Laevicaulis alte
2	1	Commerical Papaya Flavored Oil	0	Laevicaulis alte
3	1	Commerical Papaya Flavored Oil	0	Laevicaulis alte
4	1	Commerical Papaya Flavored Oil	1	Laevicaulis alte
5	1	Commerical Papaya Flavored Oil	0	Laevicaulis alte
6	1	Commerical Papaya Flavored Oil	0	Laevicaulis alte
7	1	Commerical Papaya Flavored Oil	4	Laevicaulis alte
8	1	Commerical Papaya Flavored Oil	0	Laevicaulis alte
9	1	Commerical Papaya Flavored Oil	2	Laevicaulis alte
10	1	Commerical Papaya Flavored Oil	3	Laevicaulis alte
1	2	Commerical Papaya Flavored Oil	0	Laevicaulis alte
2	2	Commerical Papaya Flavored Oil	0	Laevicaulis alte
3	2	Commerical Papaya Flavored Oil	0	Laevicaulis alte
4	2	Commerical Papaya Flavored Oil	2	Laevicaulis alte
5	2	Commerical Papaya Flavored Oil	5	Laevicaulis alte
6	2	Commerical Papaya Flavored Oil	1	Laevicaulis alte
7	2	Commerical Papaya Flavored Oil	0	Laevicaulis alte
8	2	Commerical Papaya Flavored Oil	3	Laevicaulis alte
9	2	Commerical Papaya Flavored Oil	5	Laevicaulis alte
10	2	Commerical Papaya Flavored Oil	5	Laevicaulis alte
1	3	Commerical Papaya Flavored Oil	0	Laevicaulis alte
2	3	Commerical Papaya Flavored Oil	1	Laevicaulis alte
3	3	Commerical Papaya Flavored Oil	1	Laevicaulis alte
4	3	Commerical Papaya Flavored Oil	0	Laevicaulis alte
5	3	Commerical Papaya Flavored Oil	0	Laevicaulis alte
6	3	Commerical Papaya Flavored Oil	0	Laevicaulis alte
7	3	Commerical Papaya Flavored Oil	0	Laevicaulis alte
8	3	Commerical Papaya Flavored Oil	0	Laevicaulis alte
9	3	Commerical Papaya Flavored Oil	0	Laevicaulis alte
10	3	Commerical Papaya Flavored Oil	0	Laevicaulis alte
1	4	Commerical Papaya Flavored Oil	0	Laevicaulis alte
2	4	Commerical Papaya Flavored Oil	0	Laevicaulis alte
3	4	Commerical Papaya Flavored Oil	1	Laevicaulis alte
4	4	Commerical Papaya Flavored Oil	0	Laevicaulis alte
5	4	Commerical Papaya Flavored Oil	0	Laevicaulis alte
6	4	Commerical Papaya Flavored Oil	1	Laevicaulis alte
7	4	Commerical Papaya Flavored Oil	4	Laevicaulis alte
8	4	Commerical Papaya Flavored Oil	0	Laevicaulis alte
9	4	Commerical Papaya Flavored Oil	2	Laevicaulis alte
10	4	Commerical Papaya Flavored Oil	0	Laevicaulis alte
1	1	Synthetic Reconstrution	0	Lissachatina fulica
2	1	Synthetic Reconstrution	0	Lissachatina fulica
3	1	Synthetic Reconstrution	0	Lissachatina fulica
4	1	Synthetic Reconstrution	2	Lissachatina fulica
5	1	Synthetic Reconstrution	0	Lissachatina fulica
6	1	Synthetic Reconstrution	2	Lissachatina fulica
7	1	Synthetic Reconstrution	0	Lissachatina fulica
8	1	Synthetic Reconstrution	0	Lissachatina fulica
9	1	Synthetic Reconstrution	0	Lissachatina fulica
10	1	Synthetic Reconstrution	2	Lissachatina fulica
1	2	Synthetic Reconstrution	2	Lissachatina fulica
2	2	Synthetic Reconstrution	2	Lissachatina fulica
3	2	Synthetic Reconstrution	1	Lissachatina fulica
4	2	Synthetic Reconstrution	4	Lissachatina fulica
5	2	Synthetic Reconstrution	1	Lissachatina fulica
6	2	Synthetic Reconstrution	0	Lissachatina fulica
7	2	Synthetic Reconstrution	3	Lissachatina fulica
8	2	Synthetic Reconstrution	2	Lissachatina fulica
9	2	Synthetic Reconstrution	9	Lissachatina fulica
10	2	Synthetic Reconstrution	8	Lissachatina fulica
1	3	Synthetic Reconstrution	0	Lissachatina fulica
2	3	Synthetic Reconstrution	0	Lissachatina fulica
3	3	Synthetic Reconstrution	0	Lissachatina fulica
4	3	Synthetic Reconstrution	5	Lissachatina fulica
5	3	Synthetic Reconstrution	0	Lissachatina fulica
6	3	Synthetic Reconstrution	0	Lissachatina fulica
7	3	Synthetic Reconstrution	1	Lissachatina fulica
8	3	Synthetic Reconstrution	3	Lissachatina fulica
9	3	Synthetic Reconstrution	1	Lissachatina fulica
10	3	Synthetic Reconstrution	8	Lissachatina fulica
1	4	Synthetic Reconstrution	0	Lissachatina fulica
2	4	Synthetic Reconstrution	0	Lissachatina fulica
3	4	Synthetic Reconstrution	1	Lissachatina fulica
4	4	Synthetic Reconstrution	2	Lissachatina fulica
5	4	Synthetic Reconstrution	1	Lissachatina fulica
6	4	Synthetic Reconstrution	0	Lissachatina fulica
7	4	Synthetic Reconstrution	0	Lissachatina fulica
8	4	Synthetic Reconstrution	3	Lissachatina fulica
9	4	Synthetic Reconstrution	2	Lissachatina fulica
10	4	Synthetic Reconstrution	2	Lissachatina fulica
1	1	Synthetic Reconstrution	0	Parmarion martensi
2	1	Synthetic Reconstrution	0	Parmarion martensi
3	1	Synthetic Reconstrution	4	Parmarion martensi
4	1	Synthetic Reconstrution	4	Parmarion martensi
5	1	Synthetic Reconstrution	1	Parmarion martensi
6	1	Synthetic Reconstrution	1	Parmarion martensi
7	1	Synthetic Reconstrution	0	Parmarion martensi
8	1	Synthetic Reconstrution	0	Parmarion martensi
9	1	Synthetic Reconstrution	2	Parmarion martensi
10	1	Synthetic Reconstrution	1	Parmarion martensi
1	2	Synthetic Reconstrution	4	Parmarion martensi
2	2	Synthetic Reconstrution	0	Parmarion martensi
3	2	Synthetic Reconstrution	2	Parmarion martensi
4	2	Synthetic Reconstrution	1	Parmarion martensi
5	2	Synthetic Reconstrution	5	Parmarion martensi
6	2	Synthetic Reconstrution	2	Parmarion martensi
7	2	Synthetic Reconstrution	3	Parmarion martensi
8	2	Synthetic Reconstrution	1	Parmarion martensi
9	2	Synthetic Reconstrution	1	Parmarion martensi
10	2	Synthetic Reconstrution	0	Parmarion martensi
1	3	Synthetic Reconstrution	4	Parmarion martensi
2	3	Synthetic Reconstrution	2	Parmarion martensi
3	3	Synthetic Reconstrution	5	Parmarion martensi
4	3	Synthetic Reconstrution	1	Parmarion martensi
5	3	Synthetic Reconstrution	0	Parmarion martensi
6	3	Synthetic Reconstrution	1	Parmarion martensi
7	3	Synthetic Reconstrution	2	Parmarion martensi
8	3	Synthetic Reconstrution	0	Parmarion martensi
9	3	Synthetic Reconstrution	1	Parmarion martensi
10	3	Synthetic Reconstrution	0	Parmarion martensi
1	4	Synthetic Reconstrution	1	Parmarion martensi
2	4	Synthetic Reconstrution	2	Parmarion martensi
3	4	Synthetic Reconstrution	0	Parmarion martensi
4	4	Synthetic Reconstrution	0	Parmarion martensi
5	4	Synthetic Reconstrution	0	Parmarion martensi
6	4	Synthetic Reconstrution	0	Parmarion martensi
7	4	Synthetic Reconstrution	1	Parmarion martensi
8	4	Synthetic Reconstrution	1	Parmarion martensi
9	4	Synthetic Reconstrution	1	Parmarion martensi
10	4	Synthetic Reconstrution	0	Parmarion martensi
1	1	Synthetic Reconstrution	1	Laevicaulis alte
2	1	Synthetic Reconstrution	0	Laevicaulis alte
3	1	Synthetic Reconstrution	1	Laevicaulis alte
4	1	Synthetic Reconstrution	0	Laevicaulis alte
5	1	Synthetic Reconstrution	1	Laevicaulis alte
6	1	Synthetic Reconstrution	0	Laevicaulis alte
7	1	Synthetic Reconstrution	2	Laevicaulis alte
8	1	Synthetic Reconstrution	1	Laevicaulis alte
9	1	Synthetic Reconstrution	0	Laevicaulis alte
10	1	Synthetic Reconstrution	1	Laevicaulis alte
1	2	Synthetic Reconstrution	1	Laevicaulis alte
2	2	Synthetic Reconstrution	1	Laevicaulis alte
3	2	Synthetic Reconstrution	0	Laevicaulis alte
4	2	Synthetic Reconstrution	1	Laevicaulis alte
5	2	Synthetic Reconstrution	0	Laevicaulis alte
6	2	Synthetic Reconstrution	0	Laevicaulis alte
7	2	Synthetic Reconstrution	7	Laevicaulis alte
8	2	Synthetic Reconstrution	4	Laevicaulis alte
9	2	Synthetic Reconstrution	1	Laevicaulis alte
10	2	Synthetic Reconstrution	8	Laevicaulis alte
1	3	Synthetic Reconstrution	1	Laevicaulis alte
2	3	Synthetic Reconstrution	0	Laevicaulis alte
3	3	Synthetic Reconstrution	1	Laevicaulis alte
4	3	Synthetic Reconstrution	0	Laevicaulis alte
5	3	Synthetic Reconstrution	0	Laevicaulis alte
6	3	Synthetic Reconstrution	0	Laevicaulis alte
7	3	Synthetic Reconstrution	0	Laevicaulis alte
8	3	Synthetic Reconstrution	0	Laevicaulis alte
9	3	Synthetic Reconstrution	0	Laevicaulis alte
10	3	Synthetic Reconstrution	0	Laevicaulis alte
1	4	Synthetic Reconstrution	1	Laevicaulis alte
2	4	Synthetic Reconstrution	0	Laevicaulis alte
3	4	Synthetic Reconstrution	2	Laevicaulis alte
4	4	Synthetic Reconstrution	0	Laevicaulis alte
5	4	Synthetic Reconstrution	1	Laevicaulis alte
6	4	Synthetic Reconstrution	0	Laevicaulis alte
7	4	Synthetic Reconstrution	2	Laevicaulis alte
8	4	Synthetic Reconstrution	4	Laevicaulis alte
9	4	Synthetic Reconstrution	3	Laevicaulis alte
10	4	Synthetic Reconstrution	0	Laevicaulis alte
1	1	Water	0	Lissachatina fulica
2	1	Water	0	Lissachatina fulica
3	1	Water	0	Lissachatina fulica
4	1	Water	0	Lissachatina fulica
5	1	Water	0	Lissachatina fulica
6	1	Water	0	Lissachatina fulica
7	1	Water	0	Lissachatina fulica
8	1	Water	0	Lissachatina fulica
9	1	Water	0	Lissachatina fulica
10	1	Water	0	Lissachatina fulica
1	2	Water	1	Lissachatina fulica
2	2	Water	1	Lissachatina fulica
3	2	Water	2	Lissachatina fulica
4	2	Water	3	Lissachatina fulica
5	2	Water	0	Lissachatina fulica
6	2	Water	0	Lissachatina fulica
7	2	Water	2	Lissachatina fulica
8	2	Water	6	Lissachatina fulica
9	2	Water	5	Lissachatina fulica
10	2	Water	1	Lissachatina fulica
1	3	Water	0	Lissachatina fulica
2	3	Water	2	Lissachatina fulica
3	3	Water	0	Lissachatina fulica
4	3	Water	3	Lissachatina fulica
5	3	Water	0	Lissachatina fulica
6	3	Water	1	Lissachatina fulica
7	3	Water	0	Lissachatina fulica
8	3	Water	3	Lissachatina fulica
9	3	Water	1	Lissachatina fulica
10	3	Water	0	Lissachatina fulica
1	4	Water	0	Lissachatina fulica
2	4	Water	0	Lissachatina fulica
3	4	Water	1	Lissachatina fulica
4	4	Water	0	Lissachatina fulica
5	4	Water	0	Lissachatina fulica
6	4	Water	0	Lissachatina fulica
7	4	Water	1	Lissachatina fulica
8	4	Water	2	Lissachatina fulica
9	4	Water	0	Lissachatina fulica
10	4	Water	2	Lissachatina fulica
1	1	Water	0	Parmarion martensi
2	1	Water	5	Parmarion martensi
3	1	Water	0	Parmarion martensi
4	1	Water	2	Parmarion martensi
5	1	Water	0	Parmarion martensi
6	1	Water	2	Parmarion martensi
7	1	Water	0	Parmarion martensi
8	1	Water	3	Parmarion martensi
9	1	Water	4	Parmarion martensi
10	1	Water	3	Parmarion martensi
1	2	Water	0	Parmarion martensi
2	2	Water	0	Parmarion martensi
3	2	Water	2	Parmarion martensi
4	2	Water	1	Parmarion martensi
5	2	Water	0	Parmarion martensi
6	2	Water	1	Parmarion martensi
7	2	Water	1	Parmarion martensi
8	2	Water	1	Parmarion martensi
9	2	Water	1	Parmarion martensi
10	2	Water	1	Parmarion martensi
1	3	Water	0	Parmarion martensi
2	3	Water	0	Parmarion martensi
3	3	Water	2	Parmarion martensi
4	3	Water	1	Parmarion martensi
5	3	Water	0	Parmarion martensi
6	3	Water	0	Parmarion martensi
7	3	Water	1	Parmarion martensi
8	3	Water	0	Parmarion martensi
9	3	Water	1	Parmarion martensi
10	3	Water	1	Parmarion martensi
1	4	Water	0	Parmarion martensi
2	4	Water	1	Parmarion martensi
3	4	Water	0	Parmarion martensi
4	4	Water	0	Parmarion martensi
5	4	Water	0	Parmarion martensi
6	4	Water	0	Parmarion martensi
7	4	Water	0	Parmarion martensi
8	4	Water	0	Parmarion martensi
9	4	Water	0	Parmarion martensi
10	4	Water	0	Parmarion martensi
1	1	Water	0	Laevicaulis alte
2	1	Water	1	Laevicaulis alte
3	1	Water	0	Laevicaulis alte
4	1	Water	0	Laevicaulis alte
5	1	Water	0	Laevicaulis alte
6	1	Water	0	Laevicaulis alte
7	1	Water	0	Laevicaulis alte
8	1	Water	0	Laevicaulis alte
9	1	Water	4	Laevicaulis alte
10	1	Water	0	Laevicaulis alte
1	2	Water	0	Laevicaulis alte
2	2	Water	1	Laevicaulis alte
3	2	Water	2	Laevicaulis alte
4	2	Water	1	Laevicaulis alte
5	2	Water	3	Laevicaulis alte
6	2	Water	0	Laevicaulis alte
7	2	Water	0	Laevicaulis alte
8	2	Water	2	Laevicaulis alte
9	2	Water	1	Laevicaulis alte
10	2	Water	4	Laevicaulis alte
1	3	Water	0	Laevicaulis alte
2	3	Water	0	Laevicaulis alte
3	3	Water	1	Laevicaulis alte
4	3	Water	1	Laevicaulis alte
5	3	Water	0	Laevicaulis alte
6	3	Water	0	Laevicaulis alte
7	3	Water	0	Laevicaulis alte
8	3	Water	0	Laevicaulis alte
9	3	Water	0	Laevicaulis alte
10	3	Water	5	Laevicaulis alte
1	4	Water	0	Laevicaulis alte
2	4	Water	1	Laevicaulis alte
3	4	Water	0	Laevicaulis alte
4	4	Water	1	Laevicaulis alte
5	4	Water	0	Laevicaulis alte
6	4	Water	3	Laevicaulis alte
7	4	Water	2	Laevicaulis alte
8	4	Water	1	Laevicaulis alte
9	4	Water	1	Laevicaulis alte
10	4	Water	1	Laevicaulis alte

## Sheet: Aged Lures
Plot	Treatment	Lissachatina fulica	Parmarion martensi
1	new synthetic lure in canola oil	0	1
2	new synthetic lure in canola oil	0	0
3	new synthetic lure in canola oil	2	0
4	new synthetic lure in canola oil	0	1
5	new synthetic lure in canola oil	0	0
6	new synthetic lure in canola oil	0	0
7	new synthetic lure in canola oil	0	1
8	new synthetic lure in canola oil	2	0
9	new synthetic lure in canola oil	0	1
10	new synthetic lure in canola oil	1	1
11	new synthetic lure in canola oil	0	0
12	new synthetic lure in canola oil	0	1
13	new synthetic lure in canola oil	1	0
14	new synthetic lure in canola oil	0	3
15	new synthetic lure in canola oil	0	0
16	new synthetic lure in canola oil	0	0
17	new synthetic lure in canola oil	0	1
18	new synthetic lure in canola oil	0	0
19	new synthetic lure in canola oil	1	0
20	new synthetic lure in canola oil	0	0
21	new synthetic lure in canola oil	0	0
22	new synthetic lure in canola oil	0	0
23	new synthetic lure in canola oil
24	new synthetic lure in canola oil	0	0
25	new synthetic lure in canola oil	1	0
27	new synthetic lure in canola oil	0	0
28	new synthetic lure in canola oil	0	0
29	new synthetic lure in canola oil	0	0
30	new synthetic lure in canola oil	0	0
31	new synthetic lure in canola oil	0	0
32	new synthetic lure in canola oil	0	0
33	new synthetic lure in canola oil	3	1
34	new synthetic lure in canola oil	1	0
35	new synthetic lure in canola oil	1	4
36	new synthetic lure in canola oil
37	new synthetic lure in canola oil	1	0
38	new synthetic lure in canola oil	0	0
39	new synthetic lure in canola oil	1	0
40	new synthetic lure in canola oil	1	0
41	new synthetic lure in canola oil	0	0
42	new synthetic lure in canola oil	0	0
43	new synthetic lure in canola oil	0	0
44	new synthetic lure in canola oil	0	0
45	new synthetic lure in canola oil	0	0
46	new synthetic lure in canola oil	0	2
47	new synthetic lure in canola oil	0	1
48	new synthetic lure in canola oil	1	0
49	new synthetic lure in canola oil	0	0
50	new synthetic lure in canola oil	0	0
1	new synthetic lure in mineral oil
2	new synthetic lure in mineral oil	1	0
3	new synthetic lure in mineral oil	1	0
4	new synthetic lure in mineral oil	1	1
5	new synthetic lure in mineral oil	0	0
6	new synthetic lure in mineral oil	0	0
7	new synthetic lure in mineral oil	0	0
8	new synthetic lure in mineral oil	0	0
9	new synthetic lure in mineral oil	0	0
10	new synthetic lure in mineral oil	0	0
11	new synthetic lure in mineral oil
12	new synthetic lure in mineral oil	0	0
13	new synthetic lure in mineral oil	0	1
14	new synthetic lure in mineral oil
15	new synthetic lure in mineral oil	0	1
16	new synthetic lure in mineral oil
17	new synthetic lure in mineral oil	0	0
18	new synthetic lure in mineral oil	0	1
19	new synthetic lure in mineral oil	3	2
20	new synthetic lure in mineral oil	0	1
21	new synthetic lure in mineral oil	0	0
22	new synthetic lure in mineral oil	0	1
23	new synthetic lure in mineral oil	0	0
24	new synthetic lure in mineral oil	0	0
25	new synthetic lure in mineral oil	0	0
27	new synthetic lure in mineral oil	1	0
28	new synthetic lure in mineral oil	0	0
29	new synthetic lure in mineral oil	0	0
30	new synthetic lure in mineral oil	0	0
31	new synthetic lure in mineral oil
32	new synthetic lure in mineral oil	0	0
33	new synthetic lure in mineral oil	1	2
34	new synthetic lure in mineral oil	0	2
35	new synthetic lure in mineral oil	2	2
36	new synthetic lure in mineral oil	0	1
37	new synthetic lure in mineral oil	1	3
38	new synthetic lure in mineral oil	0	0
39	new synthetic lure in mineral oil
40	new synthetic lure in mineral oil	0	0
41	new synthetic lure in mineral oil
42	new synthetic lure in mineral oil	0	0
43	new synthetic lure in mineral oil	0	0
44	new synthetic lure in mineral oil	1	0
45	new synthetic lure in mineral oil	1	0
46	new synthetic lure in mineral oil	0	0
47	new synthetic lure in mineral oil	0	1
48	new synthetic lure in mineral oil	1	2
49	new synthetic lure in mineral oil	0	0
50	new synthetic lure in mineral oil	0	0
1	48 hr aged lure in canola oil
2	48 hr aged lure in canola oil	0	0
3	48 hr aged lure in canola oil	1	0
4	48 hr aged lure in canola oil	0	0
5	48 hr aged lure in canola oil	0	0
6	48 hr aged lure in canola oil	0	0
7	48 hr aged lure in canola oil	0	2
8	48 hr aged lure in canola oil	1	0
9	48 hr aged lure in canola oil	0	1
10	48 hr aged lure in canola oil	0	1
11	48 hr aged lure in canola oil	0	0
12	48 hr aged lure in canola oil	0	0
13	48 hr aged lure in canola oil	0	1
14	48 hr aged lure in canola oil	0	0
15	48 hr aged lure in canola oil	0	0
16	48 hr aged lure in canola oil	0	0
17	48 hr aged lure in canola oil	0	0
18	48 hr aged lure in canola oil	0	0
19	48 hr aged lure in canola oil	0	1
20	48 hr aged lure in canola oil	0	1
21	48 hr aged lure in canola oil	0	0
22	48 hr aged lure in canola oil	0	0
23	48 hr aged lure in canola oil	0	0
24	48 hr aged lure in canola oil
25	48 hr aged lure in canola oil	0	0
27	48 hr aged lure in canola oil	0	0
28	48 hr aged lure in canola oil	2	0
29	48 hr aged lure in canola oil	0	0
30	48 hr aged lure in canola oil	0	0
31	48 hr aged lure in canola oil	0	0
32	48 hr aged lure in canola oil	0	0
33	48 hr aged lure in canola oil	0	0
34	48 hr aged lure in canola oil	0	3
35	48 hr aged lure in canola oil	0	0
36	48 hr aged lure in canola oil	0	1
37	48 hr aged lure in canola oil	0	1
38	48 hr aged lure in canola oil	0	1
39	48 hr aged lure in canola oil	0	0
40	48 hr aged lure in canola oil	0	0
41	48 hr aged lure in canola oil	0	0
42	48 hr aged lure in canola oil	0	0
43	48 hr aged lure in canola oil	0	0
44	48 hr aged lure in canola oil	0	1
45	48 hr aged lure in canola oil	0	0
46	48 hr aged lure in canola oil	0	0
47	48 hr aged lure in canola oil	0	0
48	48 hr aged lure in canola oil	0	0
49	48 hr aged lure in canola oil	0	0
50	48 hr aged lure in canola oil	0	0
1	Liquid Metaldehyde	0	0
2	Liquid Metaldehyde	1	0
3	Liquid Metaldehyde	0	1
4	Liquid Metaldehyde	0	0
5	Liquid Metaldehyde	0	0
6	Liquid Metaldehyde	0	0
7	Liquid Metaldehyde	0	0
8	Liquid Metaldehyde	0	0
9	Liquid Metaldehyde	1	0
10	Liquid Metaldehyde	0	0
11	Liquid Metaldehyde	0	0
12	Liquid Metaldehyde	0	0
13	Liquid Metaldehyde	0	0
14	Liquid Metaldehyde	0	0
15	Liquid Metaldehyde	0	1
16	Liquid Metaldehyde	0	0
17	Liquid Metaldehyde	0	0
18	Liquid Metaldehyde	1	0
19	Liquid Metaldehyde	1	0
20	Liquid Metaldehyde	0	0
21	Liquid Metaldehyde	0	1
22	Liquid Metaldehyde	0	0
23	Liquid Metaldehyde	0	0
24	Liquid Metaldehyde	0	0
25	Liquid Metaldehyde	0	0
27	Liquid Metaldehyde	0	0
28	Liquid Metaldehyde	0	0
29	Liquid Metaldehyde	0	0
30	Liquid Metaldehyde	0	0
31	Liquid Metaldehyde	0	0
32	Liquid Metaldehyde	0	0
33	Liquid Metaldehyde	1	0
34	Liquid Metaldehyde	0	0
35	Liquid Metaldehyde	0	1
36	Liquid Metaldehyde	0	1
37	Liquid Metaldehyde	0	0
38	Liquid Metaldehyde	0	0
39	Liquid Metaldehyde	0	1
40	Liquid Metaldehyde	0	0
41	Liquid Metaldehyde	0	0
42	Liquid Metaldehyde	0	0
43	Liquid Metaldehyde	0	0
44	Liquid Metaldehyde	0	1
45	Liquid Metaldehyde	0	0
46	Liquid Metaldehyde	0	0
47	Liquid Metaldehyde	0	0
48	Liquid Metaldehyde	0	0
49	Liquid Metaldehyde	0	0
50	Liquid Metaldehyde	0	0
1	48 hr aged lure in mineral oil	0	0
2	48 hr aged lure in mineral oil	0	0
3	48 hr aged lure in mineral oil	0	0
4	48 hr aged lure in mineral oil	0	0
5	48 hr aged lure in mineral oil	0	0
6	48 hr aged lure in mineral oil	1	0
7	48 hr aged lure in mineral oil	0	0
8	48 hr aged lure in mineral oil	0	0
9	48 hr aged lure in mineral oil	0	0
10	48 hr aged lure in mineral oil	1	0
11	48 hr aged lure in mineral oil	0	0
12	48 hr aged lure in mineral oil	0	1
13	48 hr aged lure in mineral oil	0	2
14	48 hr aged lure in mineral oil	0	1
15	48 hr aged lure in mineral oil	0	0
16	48 hr aged lure in mineral oil	0	1
17	48 hr aged lure in mineral oil	0	0
18	48 hr aged lure in mineral oil	0	1
19	48 hr aged lure in mineral oil	1	0
20	48 hr aged lure in mineral oil	0	0
21	48 hr aged lure in mineral oil	0	1
22	48 hr aged lure in mineral oil	1	2
23	48 hr aged lure in mineral oil	0	0
24	48 hr aged lure in mineral oil	0	3
25	48 hr aged lure in mineral oil	0	0
27	48 hr aged lure in mineral oil	0	0
28	48 hr aged lure in mineral oil	0	0
29	48 hr aged lure in mineral oil	0	0
30	48 hr aged lure in mineral oil	0	0
31	48 hr aged lure in mineral oil	0	1
32	48 hr aged lure in mineral oil	0	0
33	48 hr aged lure in mineral oil	0	2
34	48 hr aged lure in mineral oil	0	0
35	48 hr aged lure in mineral oil	0	0
36	48 hr aged lure in mineral oil	0	0
37	48 hr aged lure in mineral oil	0	0
38	48 hr aged lure in mineral oil	0	0
39	48 hr aged lure in mineral oil	0	0
40	48 hr aged lure in mineral oil	0	0
41	48 hr aged lure in mineral oil	0	0
42	48 hr aged lure in mineral oil	0	0
43	48 hr aged lure in mineral oil	1	1
44	48 hr aged lure in mineral oil	0	0
45	48 hr aged lure in mineral oil	0	0
46	48 hr aged lure in mineral oil	0	0
47	48 hr aged lure in mineral oil	0	0
48	48 hr aged lure in mineral oil	1	0
49	48 hr aged lure in mineral oil	0	0
50	48 hr aged lure in mineral oil	0	0

## Sheet: Lure+Metaldehyde Sprayed Plots 
Plot	treatment	Lissachatina fulica	Parmarion martensi	Veronicella cubensis	Laevicaulis alte	hr after application
1	Liquid Metaldehyde Alone	0	0	0	0	2
2	Liquid Metaldehyde Alone	0	0	0	0	2
3	Liquid Metaldehyde Alone	0	0	0	0	2
4	Liquid Metaldehyde Alone	0	0	0	0	2
5	Liquid Metaldehyde Alone	0	0	0	0	2
6	Liquid Metaldehyde Alone	0	1	1	0	2
7	Liquid Metaldehyde Alone	0	0	0	0	2
8	Liquid Metaldehyde Alone	0	0	0	0	2
9	Liquid Metaldehyde Alone	0	0	0	0	2
10	Liquid Metaldehyde Alone	1	0	0	0	2
11	Liquid Metaldehyde Alone	0	0	0	0	2
12	Liquid Metaldehyde Alone	0	0	0	0	2
13	Liquid Metaldehyde Alone	1	0	0	0	2
14	Liquid Metaldehyde Alone	0	0	0	0	2
15	Liquid Metaldehyde Alone	0	0	0	0	2
16	Liquid Metaldehyde Alone	0	1	0	0	2
17	Liquid Metaldehyde Alone	0	0	0	0	2
18	Liquid Metaldehyde Alone	0	0	0	0	2
19	Liquid Metaldehyde Alone	0	0	0	0	2
20	Liquid Metaldehyde Alone	0	0	0	0	2
21	Liquid Metaldehyde Alone	0	0	0	0	2
22	Liquid Metaldehyde Alone	0	0	0	0	2
23	Liquid Metaldehyde Alone	0	0	0	0	2
24	Liquid Metaldehyde Alone	0	0	0	0	2
25	Liquid Metaldehyde Alone	0	0	0	0	2
26	Liquid Metaldehyde Alone	1	0	0	0	2
27	Liquid Metaldehyde Alone	0	0	0	0	2
28	Liquid Metaldehyde Alone	0	0	0	0	2
29	Liquid Metaldehyde Alone	0	0	0	0	2
30	Liquid Metaldehyde Alone	0	0	0	0	2
31	Liquid Metaldehyde Alone	0	1	0	0	2
32	Liquid Metaldehyde Alone	0	0	0	0	2
33	Liquid Metaldehyde Alone	0	1	0	0	2
34	Liquid Metaldehyde Alone	0	1	0	0	2
35	Liquid Metaldehyde Alone	0	0	0	0	2
36	Liquid Metaldehyde Alone	0	1	0	0	2
37	Liquid Metaldehyde Alone	0	1	0	0	2
38	Liquid Metaldehyde Alone	0	2	0	0	2
39	Liquid Metaldehyde Alone	0	0	0	0	2
40	Liquid Metaldehyde Alone	0	1	0	0	2
41	Liquid Metaldehyde Alone	0	1	0	0	2
42	Liquid Metaldehyde Alone	0	1	0	0	2
43	Liquid Metaldehyde Alone	0	0	0	0	2
44	Liquid Metaldehyde Alone	0	0	0	0	2
45	Liquid Metaldehyde Alone	0	0	0	0	2
46	Liquid Metaldehyde Alone	0	1	0	0	2
47	Liquid Metaldehyde Alone	0	0	0	0	2
48	Liquid Metaldehyde Alone	0	0	0	0	2
49	Liquid Metaldehyde Alone	0	0	0	0	2
50	Liquid Metaldehyde Alone	0	0	0	0	2
1	Liquid Metaldehyde Alone	0	0	0	0	18
2	Liquid Metaldehyde Alone	2	0	1	0	18
3	Liquid Metaldehyde Alone	0	1	0	1	18
4	Liquid Metaldehyde Alone	0	1	0	0	18
5	Liquid Metaldehyde Alone	0	1	0	0	18
6	Liquid Metaldehyde Alone	0	0	0	0	18
7	Liquid Metaldehyde Alone	1	0	0	0	18
8	Liquid Metaldehyde Alone	2	1	0	0	18
9	Liquid Metaldehyde Alone	1	0	0	0	18
10	Liquid Metaldehyde Alone	5	3	0	0	18
11	Liquid Metaldehyde Alone	1	0	0	0	18
12	Liquid Metaldehyde Alone	0	0	0	0	18
13	Liquid Metaldehyde Alone	8	0	0	0	18
14	Liquid Metaldehyde Alone	0	1	0	0	18
15	Liquid Metaldehyde Alone	0	0	0	0	18
16	Liquid Metaldehyde Alone	1	1	2	1	18
17	Liquid Metaldehyde Alone	2	0	0	0	18
18	Liquid Metaldehyde Alone	0	1	0	0	18
19	Liquid Metaldehyde Alone	2	0	0	0	18
20	Liquid Metaldehyde Alone	2	0	0	0	18
21	Liquid Metaldehyde Alone	0	0	0	0	18
22	Liquid Metaldehyde Alone	2	1	0	0	18
23	Liquid Metaldehyde Alone	1	0	0	0	18
24	Liquid Metaldehyde Alone	0	0	0	0	18
25	Liquid Metaldehyde Alone	0	0	0	0	18
26	Liquid Metaldehyde Alone	1	0	0	0	18
27	Liquid Metaldehyde Alone	0	0	0	0	18
28	Liquid Metaldehyde Alone	1	0	0	0	18
29	Liquid Metaldehyde Alone	0	0	0	0	18
30	Liquid Metaldehyde Alone	0	0	0	0	18
31	Liquid Metaldehyde Alone	0	1	0	0	18
32	Liquid Metaldehyde Alone	1	0	0	0	18
33	Liquid Metaldehyde Alone	0	1	0	0	18
34	Liquid Metaldehyde Alone	0	1	0	0	18
35	Liquid Metaldehyde Alone	1	0	0	0	18
36	Liquid Metaldehyde Alone	1	1	0	0	18
37	Liquid Metaldehyde Alone	0	1	0	0	18
38	Liquid Metaldehyde Alone	1	2	0	0	18
39	Liquid Metaldehyde Alone	3	0	0	0	18
40	Liquid Metaldehyde Alone	0	1	0	0	18
41	Liquid Metaldehyde Alone	0	1	0	0	18
42	Liquid Metaldehyde Alone	0	1	0	0	18
43	Liquid Metaldehyde Alone	2	0	0	0	18
44	Liquid Metaldehyde Alone	2	0	0	0	18
45	Liquid Metaldehyde Alone	0	0	0	0	18
46	Liquid Metaldehyde Alone	0	1	0	0	18
47	Liquid Metaldehyde Alone	0	0	0	0	18
48	Liquid Metaldehyde Alone	1	0	0	0	18
49	Liquid Metaldehyde Alone	1	0	0	0	18
50	Liquid Metaldehyde Alone	1	0	0	0	18
1	Synthetic Lure added to Liquid Metaldehyde	0	1	0	1	2
2	Synthetic Lure added to Liquid Metaldehyde	1	0	0	0	2
3	Synthetic Lure added to Liquid Metaldehyde	0	0	0	0	2
4	Synthetic Lure added to Liquid Metaldehyde	0	0	0	0	2
5	Synthetic Lure added to Liquid Metaldehyde	0	0	0	0	2
6	Synthetic Lure added to Liquid Metaldehyde	0	0	0	0	2
7	Synthetic Lure added to Liquid Metaldehyde	1	0	0	0	2
8	Synthetic Lure added to Liquid Metaldehyde	0	0	0	0	2
9	Synthetic Lure added to Liquid Metaldehyde	1	0	0	0	2
10	Synthetic Lure added to Liquid Metaldehyde	0	0	0	0	2
11	Synthetic Lure added to Liquid Metaldehyde	0	0	0	0	2
12	Synthetic Lure added to Liquid Metaldehyde	0	0	0	0	2
13	Synthetic Lure added to Liquid Metaldehyde	3	0	0	0	2
14	Synthetic Lure added to Liquid Metaldehyde	1	1	0	1	2
15	Synthetic Lure added to Liquid Metaldehyde	0	0	0	0	2
16	Synthetic Lure added to Liquid Metaldehyde	0	1	0	0	2
17	Synthetic Lure added to Liquid Metaldehyde	0	1	1	0	2
18	Synthetic Lure added to Liquid Metaldehyde	0	0	0	0	2
19	Synthetic Lure added to Liquid Metaldehyde	1	0	0	0	2
20	Synthetic Lure added to Liquid Metaldehyde	0	0	0	0	2
21	Synthetic Lure added to Liquid Metaldehyde	0	0	0	0	2
22	Synthetic Lure added to Liquid Metaldehyde	2	0	0	0	2
23	Synthetic Lure added to Liquid Metaldehyde	1	7	0	0	2
24	Synthetic Lure added to Liquid Metaldehyde	0	0	0	0	2
25	Synthetic Lure added to Liquid Metaldehyde	0	0	0	0	2
26	Synthetic Lure added to Liquid Metaldehyde	0	0	0	0	2
27	Synthetic Lure added to Liquid Metaldehyde	0	0	0	0	2
28	Synthetic Lure added to Liquid Metaldehyde	0	0	0	0	2
29	Synthetic Lure added to Liquid Metaldehyde	0	0	0	0	2
30	Synthetic Lure added to Liquid Metaldehyde	0	1	0	0	2
31	Synthetic Lure added to Liquid Metaldehyde	0	0	0	0	2
32	Synthetic Lure added to Liquid Metaldehyde	0	1	0	0	2
33	Synthetic Lure added to Liquid Metaldehyde	0	0	0	0	2
34	Synthetic Lure added to Liquid Metaldehyde	0	0	0	0	2
35	Synthetic Lure added to Liquid Metaldehyde	0	4	0	0	2
36	Synthetic Lure added to Liquid Metaldehyde	0	6	0	0	2
37	Synthetic Lure added to Liquid Metaldehyde	0	0	0	0	2
38	Synthetic Lure added to Liquid Metaldehyde	0	1	0	0	2
39	Synthetic Lure added to Liquid Metaldehyde	0	0	0	0	2
40	Synthetic Lure added to Liquid Metaldehyde	0	1	0	0	2
41	Synthetic Lure added to Liquid Metaldehyde	0	0	0	0	2
42	Synthetic Lure added to Liquid Metaldehyde	0	0	0	0	2
43	Synthetic Lure added to Liquid Metaldehyde	0	2	0	0	2
44	Synthetic Lure added to Liquid Metaldehyde	0	5	0	0	2
45	Synthetic Lure added to Liquid Metaldehyde	0	2	0	0	2
46	Synthetic Lure added to Liquid Metaldehyde	0	3	0	0	2
47	Synthetic Lure added to Liquid Metaldehyde	0	0	0	0	2
48	Synthetic Lure added to Liquid Metaldehyde	0	1	0	0	2
49	Synthetic Lure added to Liquid Metaldehyde	0	1	0	0	2
50	Synthetic Lure added to Liquid Metaldehyde	0	1	1	0	2
1	Synthetic Lure added to Liquid Metaldehyde	4	3	0	0	18
2	Synthetic Lure added to Liquid Metaldehyde	2	0	1	0	18
3	Synthetic Lure added to Liquid Metaldehyde	0	0	0	0	18
4	Synthetic Lure added to Liquid Metaldehyde	0	3	0	0	18
5	Synthetic Lure added to Liquid Metaldehyde	0	0	0	1	18
6	Synthetic Lure added to Liquid Metaldehyde	0	1	0	0	18
7	Synthetic Lure added to Liquid Metaldehyde	2	0	0	0	18
8	Synthetic Lure added to Liquid Metaldehyde	4	1	0	0	18
9	Synthetic Lure added to Liquid Metaldehyde	0	0	0	0	18
10	Synthetic Lure added to Liquid Metaldehyde	0	0	3	0	18
11	Synthetic Lure added to Liquid Metaldehyde	0	0	0	0	18
12	Synthetic Lure added to Liquid Metaldehyde	0	0	1	0	18
13	Synthetic Lure added to Liquid Metaldehyde	8	0	0	0	18
14	Synthetic Lure added to Liquid Metaldehyde	1	2	1	0	18
15	Synthetic Lure added to Liquid Metaldehyde	0	0	0	0	18
16	Synthetic Lure added to Liquid Metaldehyde	2	2	0	0	18
17	Synthetic Lure added to Liquid Metaldehyde	1	3	1	1	18
18	Synthetic Lure added to Liquid Metaldehyde	0	0	0	0	18
19	Synthetic Lure added to Liquid Metaldehyde	1	0	0	0	18
20	Synthetic Lure added to Liquid Metaldehyde	0	0	0	0	18
21	Synthetic Lure added to Liquid Metaldehyde	1	0	1	0	18
22	Synthetic Lure added to Liquid Metaldehyde	7	6	0	0	18
23	Synthetic Lure added to Liquid Metaldehyde	3	0	0	0	18
24	Synthetic Lure added to Liquid Metaldehyde	0	0	0	0	18
25	Synthetic Lure added to Liquid Metaldehyde	0	0	0	0	18
26	Synthetic Lure added to Liquid Metaldehyde	0	0	0	0	18
27	Synthetic Lure added to Liquid Metaldehyde	0	0	0	0	18
28	Synthetic Lure added to Liquid Metaldehyde	0	0	0	0	18
29	Synthetic Lure added to Liquid Metaldehyde	1	0	0	0	18
30	Synthetic Lure added to Liquid Metaldehyde	0	1	0	0	18
31	Synthetic Lure added to Liquid Metaldehyde	0	1	0	0	18
32	Synthetic Lure added to Liquid Metaldehyde	1	1	0	0	18
33	Synthetic Lure added to Liquid Metaldehyde	0	0	0	0	18
34	Synthetic Lure added to Liquid Metaldehyde	0	1	0	0	18
35	Synthetic Lure added to Liquid Metaldehyde	5	4	0	0	18
36	Synthetic Lure added to Liquid Metaldehyde	1	6	1	0	18
37	Synthetic Lure added to Liquid Metaldehyde	0	0	0	0	18
38	Synthetic Lure added to Liquid Metaldehyde	0	2	0	0	18
39	Synthetic Lure added to Liquid Metaldehyde	0	0	0	0	18
40	Synthetic Lure added to Liquid Metaldehyde	0	1	0	0	18
41	Synthetic Lure added to Liquid Metaldehyde	0	0	0	0	18
42	Synthetic Lure added to Liquid Metaldehyde	0	0	0	0	18
43	Synthetic Lure added to Liquid Metaldehyde	4	2	0	0	18
44	Synthetic Lure added to Liquid Metaldehyde	0	5	0	0	18
45	Synthetic Lure added to Liquid Metaldehyde	0	1	0	0	18
46	Synthetic Lure added to Liquid Metaldehyde	0	3	0	0	18
47	Synthetic Lure added to Liquid Metaldehyde	0	2	0	0	18
48	Synthetic Lure added to Liquid Metaldehyde	0	1	0	0	18
49	Synthetic Lure added to Liquid Metaldehyde	0	1	0	0	18
50	Synthetic Lure added to Liquid Metaldehyde	0	1	0	0	18

## Sheet: Trap Study
Date	Rep	Lure	Lissachatina fulica	Parmarion martensi
2017-05-10	1	Liquid Metaldehyde	0	0
2017-05-10	2	Liquid Metaldehyde	0	0
2017-05-10	3	Liquid Metaldehyde	0	1
2017-05-11	1	Liquid Metaldehyde	0	3
2017-05-11	2	Liquid Metaldehyde	0	0
2017-05-11	3	Liquid Metaldehyde	0	1
2017-05-12	1	Liquid Metaldehyde	0	0
2017-05-12	2	Liquid Metaldehyde	0	0
2017-05-12	3	Liquid Metaldehyde	0	0
2017-05-13	1	Liquid Metaldehyde	0	0
2017-05-13	2	Liquid Metaldehyde	0	0
2017-05-13	3	Liquid Metaldehyde	0	0
2017-05-10	1	Liquid Metaldehyde+canola oil+synthetic lure	0	0
2017-05-10	2	Liquid Metaldehyde+canola oil+synthetic lure	0	2
2017-05-10	3	Liquid Metaldehyde+canola oil+synthetic lure	0	3
2017-05-11	1	Liquid Metaldehyde+canola oil+synthetic lure	0	0
2017-05-11	2	Liquid Metaldehyde+canola oil+synthetic lure	0	5
2017-05-11	3	Liquid Metaldehyde+canola oil+synthetic lure	0	8
2017-05-12	1	Liquid Metaldehyde+canola oil+synthetic lure	0	0
2017-05-12	2	Liquid Metaldehyde+canola oil+synthetic lure	1	0
2017-05-12	3	Liquid Metaldehyde+canola oil+synthetic lure	0	4
2017-05-13	1	Liquid Metaldehyde+canola oil+synthetic lure	0	0
2017-05-13	2	Liquid Metaldehyde+canola oil+synthetic lure	0	3
2017-05-13	3	Liquid Metaldehyde+canola oil+synthetic lure	0	1
2017-05-10	1	Liquid Metaldehyde+mineral oil+synthetic lure	0	0
2017-05-10	2	Liquid Metaldehyde+mineral oil+synthetic lure	0	3
2017-05-10	3	Liquid Metaldehyde+mineral oil+synthetic lure	0	0
2017-05-11	1	Liquid Metaldehyde+mineral oil+synthetic lure	0	0
2017-05-11	2	Liquid Metaldehyde+mineral oil+synthetic lure	1	7
2017-05-11	3	Liquid Metaldehyde+mineral oil+synthetic lure	0	1
2017-05-12	1	Liquid Metaldehyde+mineral oil+synthetic lure	0	0
2017-05-12	2	Liquid Metaldehyde+mineral oil+synthetic lure	1	0
2017-05-12	3	Liquid Metaldehyde+mineral oil+synthetic lure	1	2
2017-05-13	1	Liquid Metaldehyde+mineral oil+synthetic lure	0	0
2017-05-13	2	Liquid Metaldehyde+mineral oil+synthetic lure	1	2
2017-05-13	3	Liquid Metaldehyde+mineral oil+synthetic lure	0	4

## Sheet: Snail Behavioral Observations
Snail	Rep	Trt	adult (>48 mm)	juvenile (25-47 mm)	neonate (<25mm)	Time Start	Time Finish	walked (cm)	Time feeding
1	3	48 hr aged lure in mineral oil		1		08:40:00	09:10:00		30
2	4	new synthetic lure in canola oil		1		08:40:00	09:10:00		30
3	6	new synthetic lure in canola oil	1			08:45:00	09:45:00		60
4	10	48 hr aged lure in canola oil		1		08:45:00	10:00:00		75
5	3	new synthetic lure in mineral oil		1		08:50:00
6	3	new synthetic lure in canola oil		1		08:50:00
7	4	new synthetic lure in canola oil	1			08:50:00	09:25:00		35
8	6	48 hr aged lure in mineral oil		1		08:50:00	09:05:00		15
9	6	48 hr aged lure in mineral oil			1	08:50:00	09:05:00		15
10	13	new synthetic lure in canola oil		1		08:55:00
11	3	new synthetic lure in canola oil		1		09:00:00
12	6	new synthetic lure in canola oil		1		09:00:00	09:10:00		10
13	3	48 hr aged lure in mineral oil	1			09:05:00
14	6	new synthetic lure in mineral oil		1		09:05:00
15	12	new synthetic lure in canola oil		1		09:10:00
16	3	new synthetic lure in canola oil	1			09:15:00		60
17	3	new synthetic lure in canola oil		1		09:25:00
18	4	new synthetic lure in canola oil		1		09:25:00
19	5	new synthetic lure in canola oil		1		09:25:00
20	3	new synthetic lure in mineral oil	1			09:25:00
21	5	new synthetic lure in canola oil		1		09:30:00	09:40:00		10
22	11	new synthetic lure in canola oil	1			09:30:00	10:00:00	105	30
23	13	48 hr aged lure in canola oil	1			09:30:00			30
24	3	48 hr aged lure in mineral oil		1		09:40:00	09:41:00		1
25	3	48 hr aged lure in mineral oil		1		09:40:00	09:45:00		5
26	3	48 hr aged lure in mineral oil		1		09:40:00
27	4	new synthetic lure in canola oil		1		09:40:00
28	5	new synthetic lure in canola oil		1		09:40:00	09:50:00		10
29	3	new synthetic lure in canola oil		1		09:45:00	10:15:00		30
30	4	new synthetic lure in canola oil		1		09:45:00	>10:40
31	3	new synthetic lure in mineral oil	1			09:50:00	10:15:00		25
32	3	new synthetic lure in mineral oil			1	09:50:00	10:15:00		20
33	5	new synthetic lure in canola oil		1		09:50:00	10:00:00		10
34	5	new synthetic lure in mineral oil			1	09:55:00	10:40:00		45
35	9	new synthetic lure in canola oil		1		09:55:00	10:15:00		20
36	11	48 hr aged lure in mineral oil	1			10:00:00	>10:40		40
37	12	new synthetic lure in canola oil		1		10:00:00	10:10:00		10
38	3	new synthetic lure in mineral oil			1	10:05:00
39	4	new synthetic lure in mineral oil	1			10:05:00
40	6	new synthetic lure in canola oil		1		10:05:00
41	4	new synthetic lure in canola oil		1		10:15:00	>10:40
42	4	new synthetic lure in canola oil		1		10:15:00
43	5	new synthetic lure in canola oil		1		10:15:00	10:35:00		20
44	5	new synthetic lure in mineral oil		1		10:15:00
45	14	new synthetic lure in mineral oil		1		10:15:00	10:15:00
46	3	48 hr aged lure in mineral oil	1			10:20:00	>10:40		20
47	3	new synthetic lure in mineral oil		1		10:20:00	10:30:00		10
48	3	new synthetic lure in canola oil		1		10:25:00
49	4	48 hr aged lure in canola oil		1		10:25:00	>10:40		15
50	4	new synthetic lure in mineral oil		1		10:30:00
51	6	new synthetic lure in canola oil			1	10:30:00	10:35:00		5
52	6	new synthetic lure in canola oil		1		10:30:00	10:35:00		5
53	6	new synthetic lure in canola oil		1		10:30:00	>10:40
54	6	new synthetic lure in mineral oil	1			10:30:00
55	6	new synthetic lure in mineral oil		1		10:40:00
56	2	new synthetic lure in canola oil	1			10:30:00	>10:40

## Sheet: FL Eradication Application
Plot	Treatment	neonate (<8mm)	young (10-20mm)	juvenile (25-40mm)	adult (>48mm)	total	comment/s
1	Water emulsion	0	0	0	0	0	house #1020 front yard
2	Water emulsion	0	0	0	0	0	house #1020 front yard
3	Water emulsion	0	0	0	0	0	house #1020 front yard
4	Water emulsion	0	0	0	0	0	house #1020 front yard
5	Water emulsion	1	0	0	0	1	house #1020 front yard
6	Water emulsion	2	0	0	0	2	house #1020 front yard
7	Water emulsion	1	0	0	0	1	house #1020 front yard
8	Water emulsion	0	0	0	0	0	house #1020 front yard
9	Water emulsion	1	0	0	0	1	house #1020 front yard
10	Water emulsion	0	0	0	0	0	house #1020 front yard
11	Water emulsion	0	0	0	0	0	house #1020 front yard
12	Water emulsion	0	0	0	0	0	house #1020 front yard
13	Water emulsion	0	0	0	0	0	house #1020 front yard
14	Water emulsion	0	0	0	0	0	house #1020 front yard
15	Water emulsion	0	0	1	0	1	house #1020 front yard
16	Water emulsion	0	0	0	0	0	house #1020 front yard
17	Water emulsion	0	0	0	0	0	house #1020 front yard
18	Water emulsion	0	0	0	0	0	house #1020 front yard
19	Water emulsion	0	0	0	0	0	house #1020 front yard
20	Water emulsion	2	0	0	0	2	house #1020 front yard
21	Water emulsion	0	0	0	0	0	house #1020 front yard
22	Water emulsion	0	1	0	0	1	house #1020 front yard
23	Water emulsion	0	0	0	0	0	house #1020 front yard
24	Water emulsion	0	1	0	0	1	house #1020 front yard
25	Water emulsion	0	0	0	0	0	house #1020 front yard
26	Water emulsion	0	0	0	0	0	house #1020 front yard
27	Water emulsion	0	0	0	0	0	house #1020 front yard
28	Water emulsion	0	0	0	0	0	house #1020 front yard
29	Water emulsion	0	0	0	0	0	house #1020 front yard
30	Water emulsion	0	0	0	0	0	house #1020 front yard
31	Water emulsion	0	0	0	0	0	house #1020 front yard
32	Water emulsion	0	0	0	0	0	house #1020 front yard
33	Water emulsion	0	0	0	0	0	house #1020 front yard
34	Water emulsion	0	0	0	0	0	house #1020 front yard
35	Water emulsion	0	0	0	0	0	house #1020 front yard
36	Water emulsion	0	0	0	0	0	house #1020 front yard
37	Water emulsion	0	0	0	0	0	house #1020 front yard
38	Water emulsion	0	0	0	0	0	house #1020 front yard
39	Water emulsion	0	0	0	0	0	house #1020 front yard
40	Water emulsion	0	0	0	0	0	house #1020 front yard
41	Water emulsion	0	0	0	0	0	house #1020 front yard
42	Water emulsion	0	0	0	0	0	house #1020 front yard
43	Water emulsion	0	0	0	0	0	house #1020 front yard
44	Water emulsion	0	0	0	0	0	house #1020 front yard
45	Water emulsion	0	0	0	0	0	house #1020 front yard
46	Water emulsion	0	0	0	0	0	house #1020 front yard
47	Water emulsion	0	0	0	0	0	house #1020 side yard
48	Water emulsion	0	0	0	0	0	house #1020 side yard
49	Water emulsion	0	0	0	0	0	house #1020 side yard
50	Water emulsion	0	0	0	0	0	house #1020 side yard
51	Water emulsion	0	0	0	0	0	house #1020 side yard
52	Water emulsion	0	0	0	0	0	house #1020 side yard
53	Water emulsion	0	0	0	0	0	fenceline between house 1020 & 1021 by shed house 1
54	Water emulsion	0	0	0	0	0	fenceline between house 1020 & 1021 by shed house 1
55	Water emulsion	0	0	0	0	0	fenceline between house 1020 & 1021 by shed house 1
56	Water emulsion	0	0	0	0	0	fenceline between house 1020 & 1021 by shed house 1
57	Water emulsion	0	0	0	0	0	fenceline between house 1020 & 1021 by shed house 1
58	Water emulsion	0	0	0	0	0	fenceline between house 1020 & 1021 by shed house 1
59	Water emulsion	0	0	0	0	0	fenceline between house 1020 & 1021 by shed house 1
60	Water emulsion	0	0	0	0	0	fenceline between house 1020 & 1021 by shed house 1
61	Water emulsion	0	0	0	0	0	fenceline between house 1020 & 1021 by shed house 1
62	Water emulsion	0	0	0	0	0	fenceline between house 1020 & 1021 by shed house 1; 1 weight dish without marker flag found
63	Water emulsion	0	0	0	0	0	fenceline between house 1020 & 1030
64	Water emulsion	0	0	0	0	0	fenceline between house 1020 & 1030
65	Water emulsion	0	0	0	0	0	fenceline between house 1020 & 1030
66	Water emulsion	0	0	0	0	0	fenceline between house 1020 & 1030
67	Water emulsion	0	0	0	0	0	fenceline between house 1020 & 1030
68	Water emulsion	0	0	0	0	0	around plant #1
69	Water emulsion	0	1	0	0	1	around plant #1
70	Water emulsion	2	0	0	0	2	around a pile next to plant #1
71	Water emulsion	0	0	0	0	0	under avocado tree
72	Water emulsion	0	0	0	0	0	under avocado tree
73	Water emulsion	1	0	0	0	1	under avocado tree
74	Water emulsion	0	0	0	0	0	under mamey tree
75	Water emulsion	0	0	0	0	0	under mamey tree
76	Water emulsion	0	0	0	0	0	under mamey tree
77	Water emulsion	0	0	0	0	0	under mamey tree
78	Water emulsion						under mamey tree
79	Water emulsion	0	0	0	0	0	under avocado tree #2
80	Water emulsion	0	0	0	0	0	under avocado tree #2
81	Water emulsion	0	0	0	0	0	under avocado tree #2
82	Water emulsion	0	0	0	0	0	around pile of cut leaves
83	Water emulsion						around pile of cut leaves
84	Water emulsion	0	0	0	0	0	side of shed house 1
85	Water emulsion	0	0	0	0	0	side of shed house 1
86	Water emulsion	0	0	0	0	0	side of shed house 1
87	Water emulsion						side of shed house 1
88	Water emulsion	0	0	0	0	0	pot of plant betweed the 2 shed houses
89	Water emulsion	0	0	0	0	0	pot of plant between mango and mamey
90	Water emulsion	0	0	0	0	0	under mango tree
91	Water emulsion	0	0	0	0	0	under mango tree
92	Water emulsion	0	0	0	0	0	under mango tree
93	Water emulsion	0	0	0	0	0	under mango tree
94	Water emulsion	0	0	0	0	0	under mango tree
95	Water emulsion	0	0	0	0	0	under mango tree
96	Water emulsion	0	1	0	0	1	under mango tree
97	Water emulsion						under mango tree
98	Water emulsion	0	0	0	0	0	on alcorn fern hanging pot
99	Water emulsion	0	0	0		0	on dracaena plant
100	Water emulsion	0	0	0	0	0	fenceline between house 1020 & 1030 toward patio with palm potted plant
101	Water emulsion	0	0	0	0	0	fenceline between house 1020 & 1030 toward patio with palm potted plant
102	Water emulsion	0	0	0	0	0	fenceline between house 1020 & 1030 toward patio with palm potted plant
103	Water emulsion	0	0	0	0	0	fenceline between house 1020 & 1030 toward patio with palm potted plant
104	Water emulsion	0	0	0	0	0	under litchi/longan tree
105	Water emulsion	0	0	0	0	0	under litchi/longan tree
106	Water emulsion	0	0	0	0	0	under viny bougainvillea plant
107	Water emulsion	0	0	0	0	0	under viny bougainvillea plant
108	Water emulsion	0	0	0	0	0	under viny bougainvillea plant
109	Water emulsion	0	0	0	0	0	side of patio
110	Water emulsion	0	0	0	0	0	under umbrella tree
1	Synthetic lure emulsion	0	0	0	0	0	house #1020 front yard
2	Synthetic lure emulsion	0	0	0	0	0	house #1020 front yard
3	Synthetic lure emulsion	0	1	0	0	1	house #1020 front yard
4	Synthetic lure emulsion	8	0	0	0	8	house #1020 front yard
5	Synthetic lure emulsion	18	8	0	0	26	house #1020 front yard
6	Synthetic lure emulsion	4	1	0	0	5	house #1020 front yard
7	Synthetic lure emulsion	16	0	0	0	16	house #1020 front yard
8	Synthetic lure emulsion	2	0	0	0	2	house #1020 front yard
9	Synthetic lure emulsion	1	0	0	0	1	house #1020 front yard
10	Synthetic lure emulsion	3	0	0	0	3	house #1020 front yard
11	Synthetic lure emulsion	0	0	0	0	0	house #1020 front yard
12	Synthetic lure emulsion	1	0	0	0	1	house #1020 front yard
13	Synthetic lure emulsion	1	0	0	0	1	house #1020 front yard
14	Synthetic lure emulsion	0	0	0	0	0	house #1020 front yard
15	Synthetic lure emulsion	0	0	0	0	0	house #1020 front yard
16	Synthetic lure emulsion	0	0	1	0	1	house #1020 front yard
17	Synthetic lure emulsion	0	1	3	0	4	house #1020 front yard
18	Synthetic lure emulsion	0	0	1	0	1	house #1020 front yard
19	Synthetic lure emulsion	0	2	2	0	4	house #1020 front yard
20	Synthetic lure emulsion	0	0	0	0	0	house #1020 front yard
21	Synthetic lure emulsion	0	12	0	0	12	house #1020 front yard
22	Synthetic lure emulsion	2	4	0	0	6	house #1020 front yard
23	Synthetic lure emulsion	0	0	0	0	0	house #1020 front yard
24	Synthetic lure emulsion	0	0	2	0	2	house #1020 front yard
25	Synthetic lure emulsion	1	1	0	0	2	house #1020 front yard
26	Synthetic lure emulsion	0	0	1	0	1	house #1020 front yard
27	Synthetic lure emulsion	0	0	0	0	0	house #1020 front yard
28	Synthetic lure emulsion	0	0	0	0	0	house #1020 front yard
29	Synthetic lure emulsion	0	0	0	0	0	house #1020 front yard
30	Synthetic lure emulsion	0	0	0	0	0	house #1020 front yard
31	Synthetic lure emulsion	0	0	0	0	0	house #1020 front yard
32	Synthetic lure emulsion	0	0	0	0	0	house #1020 front yard
33	Synthetic lure emulsion	0	0	0	0	0	house #1020 front yard
34	Synthetic lure emulsion	0	0	0	0	0	house #1020 front yard
35	Synthetic lure emulsion	0	0	0	0	0	house #1020 front yard
36	Synthetic lure emulsion	0	0	0	0	0	house #1020 front yard
37	Synthetic lure emulsion	0	0	0	0	0	house #1020 front yard
38	Synthetic lure emulsion	0	1	0	0	1	house #1020 front yard
39	Synthetic lure emulsion	0	0	1	0	1	house #1020 front yard
40	Synthetic lure emulsion	0	0	0	0	0	house #1020 front yard
41	Synthetic lure emulsion	0	0	0	0	0	house #1020 front yard
42	Synthetic lure emulsion	0	0	0	0	0	house #1020 front yard
43	Synthetic lure emulsion	0	0	0	0	0	house #1020 front yard
44	Synthetic lure emulsion	2	0	0	0	2	house #1020 front yard
45	Synthetic lure emulsion	0	0	0	0	0	house #1020 front yard
46	Synthetic lure emulsion	0	0	0	0	0	house #1020 front yard
47	Synthetic lure emulsion	0	0	0	0	0	house #1020 side yard
48	Synthetic lure emulsion	0	0	0	0	0	house #1020 side yard
49	Synthetic lure emulsion	0	0	0	0	0	house #1020 side yard
50	Synthetic lure emulsion	0	0	0	0	0	house #1020 side yard
51	Synthetic lure emulsion	0	1	0	0	1	house #1020 side yard
52	Synthetic lure emulsion	0	0	0	0	0	house #1020 side yard
53	Synthetic lure emulsion	0	0	0	0	0	fenceline between house 1020 & 1021 by shed house 1
54	Synthetic lure emulsion	0	0	0	0	0	fenceline between house 1020 & 1021 by shed house 1
55	Synthetic lure emulsion	0	0	0	0	0	fenceline between house 1020 & 1021 by shed house 1
56	Synthetic lure emulsion	0	0	0	0	0	fenceline between house 1020 & 1021 by shed house 1
57	Synthetic lure emulsion	0	1	0	0	1	fenceline between house 1020 & 1021 by shed house 1
58	Synthetic lure emulsion	0	0	0	0	0	fenceline between house 1020 & 1021 by shed house 1
59	Synthetic lure emulsion	0	0	0	0	0	fenceline between house 1020 & 1021 by shed house 1
60	Synthetic lure emulsion	0	1	0	0	1	fenceline between house 1020 & 1021 by shed house 1
61	Synthetic lure emulsion	0	0	0	0	0	fenceline between house 1020 & 1021 by shed house 1
62	Synthetic lure emulsion	2	0	0	0	2	fenceline between house 1020 & 1021 by shed house 1
63	Synthetic lure emulsion	0	0	0	0	0	fenceline between house 1020 & 1030
64	Synthetic lure emulsion	0	0	0	0	0	fenceline between house 1020 & 1030
65	Synthetic lure emulsion	0	0	0	1	1	fenceline between house 1020 & 1030
66	Synthetic lure emulsion	0	0	0	0	0	fenceline between house 1020 & 1030
67	Synthetic lure emulsion	0	0	0	0	0	fenceline between house 1020 & 1030
68	Synthetic lure emulsion	0	0	0	0	0	around plant #1
69	Synthetic lure emulsion	0	0	0	0	0	around plant #1
70	Synthetic lure emulsion	0	0	0	0	0	around a pile next to plant #1
71	Synthetic lure emulsion	0	0	0	0	0	under avocado tree
72	Synthetic lure emulsion	0	0	0	0	0	under avocado tree
73	Synthetic lure emulsion	0	0	0	0	0	under avocado tree
74	Synthetic lure emulsion	0	0	0	0	0	under mamey tree
75	Synthetic lure emulsion	0	0	0	0	0	under mamey tree
76	Synthetic lure emulsion	0	0	0	0	0	under mamey tree
77	Synthetic lure emulsion	0	0	0	0	0	under mamey tree
78	Synthetic lure emulsion	0	0	0	0	0	under mamey tree
79	Synthetic lure emulsion	0	0	0	0	0	under avocado tree #2
80	Synthetic lure emulsion	0	0	0	0	0	under avocado tree #2
81	Synthetic lure emulsion	4	0	0	0	4	under avocado tree #2
82	Synthetic lure emulsion	0	0	0	0	0	around pile of cut leaves
83	Synthetic lure emulsion	0	0	0	0	0	around pile of cut leaves
84	Synthetic lure emulsion	0	0	0	0	0	side of shed house 1
85	Synthetic lure emulsion	0	0	0	0	0	side of shed house 1
86	Synthetic lure emulsion	0	0	0	0	0	side of shed house 1
87	Synthetic lure emulsion	0	0	0	0	0	side of shed house 1
88	Synthetic lure emulsion	0	0	0	0	0	pot of plant betweed the 2 shed houses
89	Synthetic lure emulsion	0	0	0	1	1	pot of plant between mango and mamey
90	Synthetic lure emulsion	0	0	0	0	0	under mango tree
91	Synthetic lure emulsion	0	0	0	0	0	under mango tree
92	Synthetic lure emulsion	0	0	0	0	0	under mango tree
93	Synthetic lure emulsion	0	0	0	0	0	under mango tree
94	Synthetic lure emulsion	1	0	0	0	1	under mango tree
95	Synthetic lure emulsion	0	0	0	0	0	under mango tree
96	Synthetic lure emulsion	1	1	1	0	3	under mango tree
97	Synthetic lure emulsion	1	0	0	0	1	under mango tree
98	Synthetic lure emulsion	0	0	0	0	0	on alcorn fern hanging pot
99	Synthetic lure emulsion	0	0	1	0	1	on dracaena plant
100	Synthetic lure emulsion	0	1	0	0	1	fenceline between house 1020 & 1030 toward patio with palm potted plant
101	Synthetic lure emulsion	0	0	0	0	0	fenceline between house 1020 & 1030 toward patio with palm potted plant
102	Synthetic lure emulsion	0	0	0	0	0	fenceline between house 1020 & 1030 toward patio with palm potted plant
103	Synthetic lure emulsion	0	0	0	0	0	fenceline between house 1020 & 1030 toward patio with palm potted plant
104	Synthetic lure emulsion	0	0	0	0	0	under litchi/longan tree
105	Synthetic lure emulsion	0	0	0	0	0	under litchi/longan tree
106	Synthetic lure emulsion	0	0	0	0	0	under viny bougainvillea plant
107	Synthetic lure emulsion	0	0	0	0	0	under viny bougainvillea plant
108	Synthetic lure emulsion	0	0	0	0	0	under viny bougainvillea plant
109	Synthetic lure emulsion	0	0	0	0	0	side of patio
110	Synthetic lure emulsion	0	0	2	0	2	under umbrella tree

## Sheet: Trinidad Wick Application
Rep	Treatment	Total # Snails	Adult	Juvenile	Neonates
1	Liquid Metaldehyde Wick	0	0	0	0
2	Liquid Metaldehyde Wick	0	0	0	0
3	Liquid Metaldehyde Wick	2	1	0	1
4	Liquid Metaldehyde Wick	5	0	4	1
5	Liquid Metaldehyde Wick	11	2	2	6
6	Liquid Metaldehyde Wick	5	0	1	4
7	Liquid Metaldehyde Wick	9	1	2	6
8	Liquid Metaldehyde Wick	0	0	0	0
9	Liquid Metaldehyde Wick	5	0	2	3
10	Liquid Metaldehyde Wick	1	1	0	0
11	Liquid Metaldehyde Wick	3	1	2	0
12	Liquid Metaldehyde Wick	0	0	0	0
13	Liquid Metaldehyde Wick	1	0	1	0
14	Liquid Metaldehyde Wick	4	3	0	1
15	Liquid Metaldehyde Wick	3	2	0	1
16	Liquid Metaldehyde Wick	6	0	0	6
17	Liquid Metaldehyde Wick	0	0	0	0
18	Liquid Metaldehyde Wick	0	0	0	0
19	Liquid Metaldehyde Wick	1	1	0	0
20	Liquid Metaldehyde Wick	7	2	5	0
21	Liquid Metaldehyde Wick	3	1	1	1
22	Liquid Metaldehyde Wick	3	3	0	0
23	Liquid Metaldehyde Wick	3	1	2	0
24	Liquid Metaldehyde Wick	0	0	0	0
25	Liquid Metaldehyde Wick	3	1	1	1
1	Synthetic Lure Wick + Liquid Metaldehyde Wick	1	0	0	1
3	Synthetic Lure Wick + Liquid Metaldehyde Wick	4	3	0	1
4	Synthetic Lure Wick + Liquid Metaldehyde Wick	10	4	4	2
5	Synthetic Lure Wick + Liquid Metaldehyde Wick	3	1	2	0
6	Synthetic Lure Wick + Liquid Metaldehyde Wick	16	1	6	10
7	Synthetic Lure Wick + Liquid Metaldehyde Wick	26	3	7	16
8	Synthetic Lure Wick + Liquid Metaldehyde Wick	4	1	1	2
9	Synthetic Lure Wick + Liquid Metaldehyde Wick	16	2	7	7
10	Synthetic Lure Wick + Liquid Metaldehyde Wick	8	3	4	1
11	Synthetic Lure Wick + Liquid Metaldehyde Wick	3	1	2	0
12	Synthetic Lure Wick + Liquid Metaldehyde Wick	4	0	4	0
13	Synthetic Lure Wick + Liquid Metaldehyde Wick	9	2	7	0
14	Synthetic Lure Wick + Liquid Metaldehyde Wick	12	1	3	8
15	Synthetic Lure Wick + Liquid Metaldehyde Wick	22	4	6	11
16	Synthetic Lure Wick + Liquid Metaldehyde Wick	13	2	2	9
17	Synthetic Lure Wick + Liquid Metaldehyde Wick	3	3	0	0
18	Synthetic Lure Wick + Liquid Metaldehyde Wick	3	0	3	0
19	Synthetic Lure Wick + Liquid Metaldehyde Wick	5	3	2	0
19	Synthetic Lure Wick + Liquid Metaldehyde Wick	5	5	0	0
20	Synthetic Lure Wick + Liquid Metaldehyde Wick	16	4	11	1
21	Synthetic Lure Wick + Liquid Metaldehyde Wick	6	1	5	0
22	Synthetic Lure Wick + Liquid Metaldehyde Wick	0	0	0	0
23	Synthetic Lure Wick + Liquid Metaldehyde Wick	3	3	0	0
24	Synthetic Lure Wick + Liquid Metaldehyde Wick	6	5	1	0
25	Synthetic Lure Wick + Liquid Metaldehyde Wick	9	1	0	8

## Sheet: Non Target Study
Rep	Treatment	Flies	Homoptera/Hemiptera	leafhoppers	scales	Springtails	ants/wasps	wasps	ants	thrips	moths	beetles	spiders
2	Dry Wick	67	58			138	8	7	1	4	1	0	2
1	Dry Wick	53	30			52	8	8	0	0	0	1	1
6	Dry Wick	71	23			131	8	6	2	7	0	0	0
5	Dry Wick	99	21	16	5	140	12	6	6	2	0	0	1
4	Dry Wick	125	49	43	6	152	11	9	2	1	0	1	1
1	Synthetic Lure+Mineral Oil	46	52			45	12	10	2	4	0	1	1
2	Synthetic Lure+Mineral Oil	85	29			238	12	11	1	1	0	2	1
6	Synthetic Lure+Mineral Oil	98	20	18	2	107	11	9	2	2	1	0	0
5	Synthetic Lure+Mineral Oil	93	32	29	3	105	14	12	2	2	0	0	0
1	Water+Mineral Oil	71	26			40	5	5	0	2	0	0	2
2	Water+Mineral Oil	71	44			134	11	11	0	6	0	1	3
3	Water+Mineral Oil	142	36	32	4	207	11	10	1	2	1	1	2
5	Water+Mineral Oil	101	39	28	11	129	18	16	2	1	0	0	1
